# Supplementary material for: Introducing a Computerized Figural Memory Test Based on Automatic Item Generation: An Analysis With the Rasch Poisson Counts Model
Source: Front Psychol. 2020 Jun 10;11:945. doi: 10.3389/fpsyg.2020.00945 (PMC7298330; doi:10.3389/fpsyg.2020.00945)
Supplement: Supplementary file 1 [file Data_Sheet_1.ZIP]

Archive with 4 entries (4 files):
- supplementary_material/analysis_script.R
- supplementary_material/Data.rda
- supplementary_material/figumem.zip
- supplementary_material/study_items_replication.R
