# Supplementary material for: Introducing a Computerized Figural Memory Test Based on Automatic Item Generation: An Analysis With the Rasch Poisson Counts Model
Source: Front Psychol. 2020 Jun 10;11:945. doi: 10.3389/fpsyg.2020.00945 (PMC7298330; doi:10.3389/fpsyg.2020.00945)
Supplement: Supplementary file 1 [file Data_Sheet_1.ZIP › supplementary_material/analysis_script.R]

##########################################################################

###This script leads through the analyses of the figumem item generator.

##########################################################################

###Contents:

#1. Load the required packages (you need to install them first if you do not have them already). Line 20
#2. Define functions for the analyses.                                                           Line 30
#3. Load the data.                                                                               Line 82
#4. Descriptive statistics (Table 1 and Table 2).                                                Line 107
#5. Poisson models.                                                                              Line 122
#6. Post-hoc analyses for the underdispersion (with glmmTMB).                                    Line 267
#7. References                                                                                   Line 403


###

#1. Load the required packages (you need to install them first if you do not have them already).

library(psych)
library(Hmisc)
library(lme4)
library(glmmTMB)


###

#2. Define functions for the analyses.

#function for the computation of chi square item fit statistics (Baghaei & Doebler, 2018):
chisquares <- function(glmerMod, theta_name, item_ids, person_ids,
                       quantiles = seq(0,1,by=0.2)){
  if(!class(glmerMod) == "glmerMod"){
    stop("expected an object of class glmerMod. Use an output of glmer!")
  }
  resp <- model.extract(model.frame(glmerMod), "response")
  pred <- predict(glmerMod, type = "response")
  theta <- ranef(glmerMod)[theta_name][[1]][[1]]
  groups <- cut(theta, quantile(theta, quantiles))[person_ids]
  d <- data.frame(resp, pred, groups)
  itemwise <- function(data){
    resp <- data$resp
    p <- data$pred
    groups <- data$groups
    expected <- tapply(p, groups, sum)
    observed <- tapply(resp, groups, sum)
    X2 <- (expected - observed)^2 / expected
    sum(X2)
  }
  by(d, item_ids, itemwise)
}

#function for the computation of the dispersion-index (Baghaei & Doebler, 2018):
phi <- function(fit){ y <- fit@resp$y 
pred <- exp(predict(fit)) 
sum(((y - pred)^2)/pred)/length(y)
}

#function for the covariate adjusted frequency plot (Holling, B�hning, B�hning & Formann, 2013)
CAFP <- function(x,subset=T,main,add=F,lty="dotdash",col="blue",ylim=c(0,max(table(y))+20)){
  y <- x@resp$y[subset]
  mu <- x@resp$mu[subset]
  py <- sapply(sort(unique(y)),FUN=function(x)sum(dpois(x,mu)))
  fy <- table(y)
  fy.obs <- sort(unique(y))
  if(add==F){
    plot(table(y),ylab="frequency",xlab="item score",main=main,ylim=ylim)
    lines(fy.obs,fy,type="b",pch=8,lwd=1.5)
    lines(fy.obs,py,lty="dashed",col="red",lwd=2)
    return(list(fy=fy,fy.hat=py))
  }else{
    lines(fy.obs,py,lty=lty,col=col,lwd=2)
    return(list(fy=fy,fy.hat=py))
  }
}


###

#3. Load the data.
load("Data.rda")

#explanations:
#'data' contains the data in wide-format. Every line represents a participant.
#Every column represents a figumem item. The cells contain the item scores.
#Variable names are chosen in accordance to the names of the items in the paper (see Figure 1).
#In each name the 'r' represents radical level and the "i" represents incidental-ID.
#For example, 'r_1_i_2' refers to the item with radical level 1 and incidental-ID 2.
#
#'data_long' contains the data in long-format and has some additional variables.
#'score' gives the item score.
#'lfdn' gives the participant-ID (coded with natural numbers).
#'fitem' gives the figumem item. The levels correspond to the variable names of 'data'.
#'radical' gives the radical level (either 1 ~ low visual load, 2 ~ medium visual load, or 3 ~ high visual load).
#'incidental' gives the incidental-ID (1, 2, or 3).
#'latinrandom' signals the condition-group of item presentation order (1, 2, or 3, see Figure 2).
#
#The remaining objects are Poisson models and Conway-Maxwell-Poisson models 
#that were fitted to the data with glmmTMB (see 6.). 
#Fitting Conway-Maxwell-Poisson models takes several minutes, which is the reason why we provided them directly.
#The code for fitting these models with glmmTMB is still included in the script.

###

#4. Descriptive statistics (Table 1 and Table 2).

#median, mean, standard deviation, minimum and maximum
aggregate(score ~ fitem, data = data_long, FUN = median)
aggregate(score ~ fitem, data = data_long, FUN = mean)
aggregate(score ~ fitem, data = data_long, FUN = sd)
aggregate(score ~ fitem, data = data_long, FUN = min)
aggregate(score ~ fitem, data = data_long, FUN = max)
#
#discrimination, Cronbach's alpha and correlation matrix 
psych::alpha(data); cor(data); Hmisc::rcorr(as.matrix(data))


###

#5. Poisson models.

#'person only'
fit0 <- glmer(score ~ 1 + (1|lfdn), data = data_long, family = poisson)
summary(fit0)

#RPCM
rpcm <- glmer(score ~ -1 + fitem + (1|lfdn), data = data_long, family = poisson)
summary(rpcm)
#model comparison between person only and RPCM
anova(fit0, rpcm)
#item parameters on counts level
exp(fixef(rpcm))
#confidence intervals
confint(rpcm)
#confidence intervals on counts level
exp(confint(rpcm))
#extract person parameters for later
rpcm_pp <- as.data.frame(ranef(rpcm, condVar = T)) 
#extract item parameters for later
rpcm_ip <- fixef(rpcm)
#Pearson residual plot:
plot(rpcm, main = "Pearson residual plot for the RPCM", ylab = "Pearson residuals", xlab  = "predicted scores")
#item specific residuals
data_long$item_new_name <- NA
data_long$item_new_name[data_long$fitem == "r_1_i_1"] <- "R1 I1"
data_long$item_new_name[data_long$fitem == "r_1_i_2"] <- "R1 I2"
data_long$item_new_name[data_long$fitem == "r_1_i_3"] <- "R1 I3"
data_long$item_new_name[data_long$fitem == "r_2_i_1"] <- "R2 I1"
data_long$item_new_name[data_long$fitem == "r_2_i_2"] <- "R2 I2"
data_long$item_new_name[data_long$fitem == "r_2_i_3"] <- "R2 I3"
data_long$item_new_name[data_long$fitem == "r_3_i_1"] <- "R3 I1"
data_long$item_new_name[data_long$fitem == "r_3_i_2"] <- "R3 I2"
data_long$item_new_name[data_long$fitem == "r_3_i_3"] <- "R3 I3"
boxplot(resid(rpcm) ~ data_long$item_new_name, main ="Item specific residual boxplots for the RPCM", 
        xlab = "item", ylab = "Pearson residuals")
#chi-square tests of item fit (Table 1)
itemfit <- chisquares(rpcm, theta_name = "lfdn", item_ids = data_long$fitem, person_ids = data_long$lfdn)
#look at chi square statistics
itemfit
#look at p-values
1 - pchisq(itemfit, 5) 
#differential item functioning approach - model with interactions
difi <- glmer(score ~  -1 + fitem + (1|lfdn) + latinrandom + fitem*latinrandom, data = data_long, family = poisson,
              control=glmerControl(optimizer="bobyqa",optCtrl=list(maxfun=2e5)))
summary(difi)
#differential item functioning approach - model without interactions
difn <- glmer(score ~  -1 + fitem + (1|lfdn) + latinrandom, data = data_long, family = poisson,
              control=glmerControl(optimizer="bobyqa",optCtrl=list(maxfun=2e5)))
summary(difn) 
#differential item functioning approach - model comparisons with likelihood ratio tests
anova(rpcm, difi, difn)
#dispersions-index for RPCM
phi(rpcm)
#
#The covariate-adjusted frequency plot will be produced after the analysis of the RPCM-r (next).
#The conditional reliability graph will be produced at the end of the script.

#RPCM-r
rpcm_r <- glmer(score ~ -1 + radical + (1|lfdn), data = data_long, family = poisson)
summary(rpcm_r)
#likelihood ratio test of RPCM and RPCM-r
anova(rpcm, rpcm_r)
#item parameters on counts level
exp(fixef(rpcm_r))
#confidence intervals
confint(rpcm_r)
#confidence intervals on counts level
exp(confint(rpcm_r))
#extract person parameters 
rpcm_r_pp <- as.data.frame(ranef(rpcm_r, condVar = T)) 
#extract item parameters 
rpcm_r_ip <- fixef(rpcm_r)
#correlation between item parameters from RPCM and from RPCM-r
cor.test(rpcm_ip, c(rep(rpcm_r_ip[1],3),rep(rpcm_r_ip[2],3),rep(rpcm_r_ip[3],3)))
#R square and adjusted R square
summary(lm(rpcm_ip ~ as.factor(c(1,1,1,2,2,2,3,3,3))))
#correlation between person parameters from RPCM and RPCM-r
cor.test(rpcm_pp$condval, rpcm_r_pp$condval)
#dispersion-index for RPCM-r
phi(rpcm_r)
#Pearson residual plot:
plot(rpcm_r, main = "Pearson residual plot for the RPCM-r", ylab = "Pearson residuals", xlab  = "predicted scores")
#covariate adjusted frequency plots of person only model, RPCM, and RPCM-r
CAFP(fit0, main ="Covariate adjusted frequency plot for various models")
CAFP(rpcm, col = "blue", add=T)
CAFP(rpcm_r, col = "green", add=T)
legend(
  "topright",               
  legend = c("observed", "person only", "RPCM", "RPCM-r"),    
  lty = c(1,2,2,2),            
  col = c("black", "red", "blue", "green"),
  lwd = c(1.5,2,2,2)
)

#Which items from the same family are different from one another regarding difficulty?
#item family 1
#differences ID2 - ID1 and ID3 - ID1
data_long$fitem <- relevel(data_long$fitem, ref = "r_1_i_1")
rpglmmi <- glmer(score ~  fitem + (1|lfdn), data = data_long, family = poisson)
summary(rpglmmi)
#difference ID3 - ID2
data_long$fitem <- relevel(data_long$fitem, ref = "r_1_i_2")
rpglmmi <- glmer(score ~  fitem + (1|lfdn), data = data_long, family = poisson, 
                 control=glmerControl(optimizer="bobyqa",optCtrl=list(maxfun=2e5)))
summary(rpglmmi)
#compute differences for average person on counts level
exp(2.34436 + 0.03574) - exp(2.34436)
exp(2.34436 + 0.06816) - exp(2.34436)
exp(2.38011 + 0.03241) - exp(2.38011)
#
#item family 2
#differences ID2 - ID1 and ID3 - ID1
data_long$fitem <- relevel(data_long$fitem, ref = "r_2_i_1")
rpglmmi <- glmer(score ~  fitem + (1|lfdn), data = data_long, family = poisson, 
                 control=glmerControl(optimizer="bobyqa",optCtrl=list(maxfun=2e5)))
summary(rpglmmi)
#difference ID3 - ID2
data_long$fitem <- relevel(data_long$fitem, ref = "r_2_i_2")
rpglmmi <- glmer(score ~  fitem + (1|lfdn), data = data_long, family = poisson, 
                 control=glmerControl(optimizer="bobyqa",optCtrl=list(maxfun=2e5)))
summary(rpglmmi)
#compute differences for average person on counts level
exp(2.22321 +  0.03341) - exp(2.22321)
exp(2.22321 + -0.09015) - exp(2.22321)
exp(2.25662 + -0.12356) - exp(2.25662) 
#
#item family 3
#differences ID2 - ID1 and ID3 - ID1
data_long$fitem <- relevel(data_long$fitem, ref = "r_3_i_1")
rpglmmi <- glmer(score ~  fitem + (1|lfdn), data = data_long, family = poisson, 
                 control=glmerControl(optimizer="bobyqa",optCtrl=list(maxfun=2e5)))
#difference ID3 - ID2
data_long$fitem <- relevel(data_long$fitem, ref = "r_3_i_2")
rpglmmi <- glmer(score ~  fitem + (1|lfdn), data = data_long, family = poisson, 
                 control=glmerControl(optimizer="bobyqa",optCtrl=list(maxfun=2e5)))
summary(rpglmmi)
#compute differences for average person on counts level
exp(1.95096 +  0.04809) - exp(1.95096)
exp(1.95096 + -0.01476) - exp(1.95096)
exp(1.99905 + -0.06285) - exp(1.99905)


###

#6. Post-hoc analyses for the underdispersion (with glmmTMB).

#estimate the models
#As explained above, the fitted models are already provided within the file 'Data.rda'.
# rpcmtmb   <- glmmTMB(score ~ -1 + fitem + (1|lfdn), data = data_long, family = poisson)
# cmp_gd    <- glmmTMB(score ~ -1 + fitem + (1|lfdn), data = data_long, family = compois, dispformula = ~ 1)
# cmp_sd    <- glmmTMB(score ~ -1 + fitem + (1|lfdn), data = data_long, family = compois, dispformula = ~ -1 + fitem)
# 
# rpcmtmb_r <- glmmTMB(score ~ -1 + radical + (1|lfdn), data = data_long, family = poisson)
# cmp_r_gd  <- glmmTMB(score ~ -1 + radical + (1|lfdn), data = data_long, family = compois, dispformula = ~ 1)
# cmp_r_sd  <- glmmTMB(score ~ -1 + radical + (1|lfdn), data = data_long, family = compois, dispformula = ~ -1 + radical)

#models with items as predictors
summary(rpcmtmb)
summary(cmp_gd)
summary(cmp_sd)
#item parameters and confidence intervals on counts level
exp(fixef(rpcmtmb)[[1]])
exp(confint(rpcmtmb))
exp(fixef(cmp_gd)[[1]])
exp(confint(cmp_gd))
exp(fixef(cmp_sd)[[1]])
exp(confint(cmp_sd, component = "cond"))
#model comparisons with likelihood ratio tests
anova(rpcmtmb, cmp_gd, cmp_sd)
#
#correlations
#item parameter
#RPCM vs CMP-gd:
cor.test(unlist(fixef(rpcmtmb)), unlist(fixef(cmp_gd))[1:9])
#RPCM vs CMP-sd:
cor.test(unlist(fixef(rpcmtmb)), unlist(fixef(cmp_sd))[1:9])
#person parameter
#RPCM vs CMP-gd:
cor.test(unlist(ranef(rpcmtmb)), unlist(ranef(cmp_gd)))
#RPCM vs CMP-sd:
cor.test(unlist(ranef(rpcmtmb)), unlist(ranef(cmp_sd)))

#models with the radical as a predictor
summary(rpcmtmb_r)
summary(cmp_r_gd)
summary(cmp_r_sd)
#item parameters and confidence intervals on counts level
exp(fixef(rpcmtmb_r)[[1]])
exp(confint(rpcmtmb_r))
exp(fixef(cmp_r_gd)[[1]])
exp(confint(cmp_r_gd))
exp(fixef(cmp_r_sd)[[1]])
exp(confint(cmp_r_sd, component = "cond"))
#model comparisons with likelihood ratio tests
anova(rpcmtmb_r, cmp_r_gd, cmp_r_sd)
#
#correlations
#item parameter
#RPCM-r vs CMP-r-gd:
cor.test(unlist(fixef(rpcmtmb_r)), unlist(fixef(cmp_r_gd))[1:3])
#RPCM-r vs CMP-r-sd:
cor.test(unlist(fixef(rpcmtmb_r)), unlist(fixef(cmp_r_sd))[1:3])
#person parameter
#RPCM-r vs CMP-r-gd:
cor.test(unlist(ranef(rpcmtmb_r)), unlist(ranef(cmp_r_gd)))
#RPCM-r vs CMP-r-sd:
cor.test(unlist(ranef(rpcmtmb_r)), unlist(ranef(cmp_r_sd)))

#plot cnoditional reliabilities for RPCM, CMP-gd, CMP-sd, RPCM-r, CMP-r-gd, and CMP-r-sd
par(mfrow=c(2,1))
#RPCM
p_rpcm <- ranef(rpcmtmb)[[1]]$lfdn
colnames(p_rpcm)<-NULL
p_rpcm <- c(p_rpcm[[1]])
st.nu1 <- 0.2289^2
#CMP-gd
p_cmp_gd <- ranef(cmp_gd)[[1]]$lfdn
colnames(p_cmp_gd)<-NULL
p_cmp_gd <- c(p_cmp_gd[[1]])
st.nug <- 0.2343^2
#CMP-sd
p_cmp_sd <- ranef(cmp_sd)[[1]]$lfdn
colnames(p_cmp_sd)<-NULL
p_cmp_sd <- c(p_cmp_sd[[1]])
st.nu <- 0.2342^2
#conditional reliability
cond.rel.rpcm <- st.nu1 / (st.nu1 + rpcmtmb$sdr$diag.cov.random)
cond.rel.gd <- st.nug / (st.nug + cmp_gd$sdr$diag.cov.random)
cond.rel.sd <- st.nu / (st.nu + cmp_sd$sdr$diag.cov.random)
#plots
plot(p_rpcm[order(p_rpcm)],
     cond.rel.rpcm[order(p_rpcm)],xlim = c(-0.6,0.62),ylim=c(.75,.92),lty=2,col = "red",
     ylab="reliability estimate",
     xlab="person parameter estimate (log-level)",lwd=2,type="l",
     main = "Conditional reliabilities")
lines(p_cmp_gd[order(p_cmp_gd)],
      cond.rel.gd[order(p_cmp_gd)],col="blue",lty=2,lwd=2)
lines(p_cmp_sd[order(p_cmp_sd)],
      cond.rel.sd[order(p_cmp_sd)],col="green",lty=2,lwd=2)
legend(x="bottomright",
       legend = c("RPCM", "CMP-gd", "CMP-sd"),
       col=c("red", "blue", "green"), 
       lty=c(2,2,2),lwd=2)
#
#RPCM-r
p_rpcm_r <- ranef(rpcmtmb_r)[[1]]$lfdn
colnames(p_rpcm_r)<-NULL
p_rpcm_r <- c(p_rpcm_r[[1]])
st.nu1 <- 0.2289^2
#CMP-r-gd
p_cmp_r_gd <- ranef(cmp_r_gd)[[1]]$lfdn
colnames(p_cmp_r_gd)<-NULL
p_cmp_r_gd <- c(p_cmp_r_gd[[1]])
st.nug <- 0.2339^2
### CMP-r-sd
p_cmp_r_sd <- ranef(cmp_r_sd)[[1]]$lfdn
colnames(p_cmp_r_sd)<-NULL
p_cmp_r_sd <- c(p_cmp_r_sd[[1]])
st.nu <- 0.2339^2
#conditional reliability
cond.rel.rpcmr <- st.nu1 / (st.nu1 + rpcmtmb_r$sdr$diag.cov.random)
cond.rel.gdr <- st.nug / (st.nug + cmp_r_gd$sdr$diag.cov.random)
cond.rel.gsr <- st.nu / (st.nu + cmp_r_sd$sdr$diag.cov.random)
plot(p_rpcm_r[order(p_rpcm_r)],
     cond.rel.rpcmr[order(p_rpcm_r)],xlim = c(-0.6,0.62),ylim=c(.75,.92),lty=2,col = "red",
     ylab="reliability estimate",
     xlab="person parameter estimate (log-level)",lwd=2,type="l")
lines(p_cmp_r_gd[order(p_cmp_r_gd)],
      cond.rel.gdr[order(p_cmp_r_gd)],col="blue",lty=2,lwd=2)
lines(p_cmp_r_sd[order(p_cmp_r_sd)],
      cond.rel.gsr[order(p_cmp_r_sd)],col="green",lty=2,lwd=2)
legend(x="bottomright",
       legend = c("RPCM-r", "CMP-r-gd", "CMP-r-sd"),
       col=c("red", "blue", "green"), 
       lty=c(2,2,2),lwd=2)


#######################################################################################################################

###7. References

#Baghaei, P., & Doebler, P. (2018). 
#Introduction to the Rasch Poisson Counts Model: An R Tutorial. 
#Psychological Reports, 122(5), 1967-1994. 
#doi:10.1177/0033294118797577

#Holling, H., B�hning, W., B�hning, D., & Formann, A. K. (2013). 
#The covariate-adjusted frequency plot. 
#Statistical Methods in Medical Research, 25(2), 902-916. 	
#doi:10.1177/0962280212473386
