# Supplementary material for: Introducing a Computerized Figural Memory Test Based on Automatic Item Generation: An Analysis With the Rasch Poisson Counts Model
Source: Front Psychol. 2020 Jun 10;11:945. doi: 10.3389/fpsyg.2020.00945 (PMC7298330; doi:10.3389/fpsyg.2020.00945)
Supplement: Supplementary file 1 [file Data_Sheet_1.ZIP › supplementary_material/study_items_replication.R]

#With the following lines of code you can replicate the study items. 
#You must, of course, define the functions "figumem_item" and "figumem_write" beforehand 
#(see the figumem manual).
#Note that this code will produce a large amount of png-files in your working directory.
#It is recommended to set your working directory to a new and empty file first.
#The production of the items can take up to several minutes.

objn=20
seed=60
for(t in 1:3){
  for(a in 1:3){
    item<-figumem_item(objn=objn, mode="classic", seed=seed, challenge= a, ntrys= 50)
    while(is.na(item)==T){
      seed<-seed+1
      item<-figumem_item(objn=objn, mode="classic", seed=seed, challenge= a, ntrys= 50)
    }
    figumem_write(item, name = paste0("incidentalID_",t,"_radical_",a))
    seed<-seed+1
  }
}
